# Supplementary material for: GroEL Chaperonin-Based Assay for Early Diagnosis of Scrub Typhus
Source: Diagnostics (Basel). 2022 Jan 6;12(1):136. doi: 10.3390/diagnostics12010136 (PMC8775097; doi:10.3390/diagnostics12010136)
Supplement: Supplementary file 1 [file diagnostics-12-00136-s001.zip]

Archive with 1 entries (1 files):
- diagnostics-1436134-SI.pdf
